# Supplementary material for: Molecular Phylogenetics and the Evolution of Morphological Complexity in Aytoniaceae (Marchantiophyta)
Source: Plants (Basel). 2024 Apr 9;13(8):1053. doi: 10.3390/plants13081053 (PMC11054525; doi:10.3390/plants13081053)
Supplement: Supplementary file 1 [file plants-13-01053-s001.zip]

Archive with 1 entries (1 files):
- plants-2948960-supplementary.pdf
